# Supplementary material for: Transient callosal projections of L4 neurons are eliminated for the acquisition of local connectivity
Source: Nat Commun. 2019 Oct 7;10:4549. doi: 10.1038/s41467-019-12495-w (PMC6779895; doi:10.1038/s41467-019-12495-w)
Supplement: Supplementary file 4 — Source Data [file 41467_2019_12495_MOESM4_ESM.xlsx]

## Sheet: Fig 1k
		% CTB+/DAPI S1
		P3	P5	P7	P14	P21	P30
	DATA 1	60	86	70	68	68	52
	DATA 2	62	80	72	50	52	56
	DATA 3	60	84	70	52	58	52
	DATA 4	66	88	94	50	48	50
	DATA 5	58	92	88	48	44	46
	DATA 6	60	88	82	44	46	44
	DATA 7	62	84		50		48
	DATA 8						54
	DATA 9						52
	DATA 10						56
	DATA 11						56
	DATA 12						52
		% CTB+/DAPI V1
		P5	P7	P14	P21	P30
	DATA 1	88	54	30	34	26
	DATA 2	98	56	20	14	24
	DATA 3	86	60	28	32	20
	DATA 4	80	68	38	22	14
	DATA 5	78	66	30	30	20
	DATA 6	82	46	32	20	30
	DATA 7					20
	DATA 8					20
	DATA 9					14
	DATA 10					28
	DATA 11					16
	DATA 12					14

## Sheet: Fig 1l
		% CTB+/DAPI S1
		P3	P5	P7	P14	P21	P30
	DATA 1	92	90	60	58	8	4
	DATA 2	100	76	54	36	10	4
	DATA 3	100	90	72	42	4	6
	DATA 4	100	82	92	32	0	2
	DATA 5	98	84	82	40	4	0
	DATA 6	100	92	92	44	4	6
	DATA 7	98			38		4
	DATA 8						2
	DATA 9						4
	DATA 10						0
	DATA 11						4
	DATA 12						2
		% CTB+/DAPI V1
		P5	P7	P14	P21	P30
	DATA 1	98	54	46	40	10
	DATA 2	98	56	38	12	4
	DATA 3	96	66	28	22	18
	DATA 4	98	60	42	16	14
	DATA 5	94	66	28	14	12
	DATA 6	96	44	32	16	8
	DATA 7					18
	DATA 8					12
	DATA 9					20
	DATA 10					14
	DATA 11					14
	DATA 12					10

## Sheet: Fig 1m
		% CTB+/DAPI S1
		P3	P5	P7	P14	P21	P30
	DATA 1	80	52	40	70	48	42
	DATA 2	82	64	54	52	64	46
	DATA 3	84	62	42	46	50	56
	DATA 4	86	60	60	56	54	48
	DATA 5	82	62	62	44	48	48
	DATA 6	78	54	78	48	44	40
	DATA 7	78			44		46
	DATA 8						40
	DATA 9						44
	DATA 10						46
	DATA 11						44
	DATA 12						42
		% CTB+/DAPI V1
		P5	P7	P14	P21	P30
	DATA 1	70	32	32	32	22
	DATA 2	78	34	26	20	22
	DATA 3	82	40	28	40	34
	DATA 4	70	24	44	22	44
	DATA 5	70	34	34	36	34
	DATA 6	72	34	36	38	30
	DATA 7					26
	DATA 8					30
	DATA 9					40
	DATA 10					30
	DATA 11					30
	DATA 12					22

## Sheet: Fig 1n
		% CTB+/DAPI S1
		P3	P5	P7	P14	P21	P30
	DATA 1	64	32	38	40	42	34
	DATA 2	56	30	28	34	44	32
	DATA 3	64	40	28	30	34	34
	DATA 4	78	26	44	42	26	36
	DATA 5	68	40	30	32	28	30
	DATA 6	58	38	34	20	26	20
	DATA 7	60			32		32
	DATA 8						26
	DATA 9						34
	DATA 10						38
	DATA 11						42
	DATA 12						38
		% CTB+/DAPI V1
		P5	P7	P14	P21	P30
	DATA 1	54	38	32	26	32
	DATA 2	50	32	28	32	32
	DATA 3	54	48	22	28	30
	DATA 4	62	36	36	26	28
	DATA 5	50	30	28	26	28
	DATA 6	58	24	30	30	22
	DATA 7					38
	DATA 8					24
	DATA 9					26
	DATA 10					32
	DATA 11					24
	DATA 12					30

## Sheet: Fig 1o
		% CTB+/DAPI S1
		P3	P5	P7	P14	P21	P30
	DATA 1	68	28	10	14	20	18
	DATA 2	64	28	16	26	24	14
	DATA 3	46	28	14	28	24	22
	DATA 4	54	44	34	18	12	20
	DATA 5	70	30	22	20	18	10
	DATA 6	56	42	34	16	30	16
	DATA 7	42			22		14
	DATA 8						18
	DATA 9						18
	DATA 10						22
	DATA 11						28
	DATA 12						26
		% CTB+/DAPI V1
		P5	P7	P14	P21	P30
	DATA 1	42	26	14	16	18
	DATA 2	34	22	16	10	12
	DATA 3	44	26	20	14	18
	DATA 4	46	22	20	12	12
	DATA 5	44	14	14	16	10
	DATA 6	46	14	18	14	16
	DATA 7					14
	DATA 8					18
	DATA 9					28
	DATA 10					20
	DATA 11					16
	DATA 12					10

## Sheet: Fig 2d
			L2/3						L4
				P3	P5	P14	P30			P3	P5	P14	P30
			DATA 1	13.6947	42.7861	30.7595	45.62		DATA 1	38.7937	34.5481	32.3564	5.83293
			DATA 2	13.3598	30.722	31.2901	44.7106		DATA 2	40.0491	40.9011	29.754	7.17823
			DATA 3	19.7753	29.9638	36.3323	40.4968		DATA 3	39.8296	38.2124	29.2341	2.36665
			DATA 4	13.6171	30.4972	26.1037	41.6775		DATA 4	37.426	30.8898	27.7358	7.58885
			DATA 5	15.731	33.7812	36.545	53.0896		DATA 5	41.1663	34.0145	25.541	0.78793
			DATA 6	16.0059	33.2124	33.4309	36.7021		DATA 6	37.5976	38.8526	23.428	6.80825
			DATA 7		31.8075				DATA 7		39.2057
			DATA 8		36.0393				DATA 8		35.744
			L5A						L5B
				P3	P5	P14	P30			P3	P5	P14	P30
			DATA 1	14.4452	8.23401	12.4232	20.3745		DATA 1	9.36065	4.3545	9.81198	9.27329
			DATA 2	14.8236	10.4212	16.3989	22.2959		DATA 2	8.23255	6.17834	8.92224	11.1681
			DATA 3	11.5817	10.0615	13.367	17.7171		DATA 3	9.63957	5.3177	9.86825	18.686
			DATA 4	16.6237	11.5733	18.8573	20.0757		DATA 4	12.1027	8.78796	14.3921	11.7207
			DATA 5	12.0017	9.9975	16.807	19.0041		DATA 5	11.0786	8.26084	10.1034	14.7117
			DATA 6	12.358	12.8402	15.7548	24.8123		DATA 6	12.6323	6.84327	8.40547	14.9689
			DATA 7		10.5549				DATA 7		5.05169
			DATA 8		10.3466				DATA 8		8.33564
			L6
				P3	P5	P14	P30
			DATA 1	23.6967	10.077	14.6683	18.9152
			DATA 2	23.5447	11.7725	13.6428	14.6606
			DATA 3	19.1745	16.4387	11.2198	20.7622
			DATA 4	20.2202	18.245	12.9228	18.9165
			DATA 5	20.0184	13.9444	10.9842	12.426
			DATA 6	21.4014	8.24694	18.9639	16.7307
			DATA 7		13.3721
			DATA 8		9.52463

## Sheet: Fig2e-i
		TOTAL CTB+ L2/3						TOTAL CTB L4
		P3	P5	P14	P30			P3	P5	P14	P30
	DATA1	578	2640	781	849		DATA1	1637	2132	822	109
	DATA2	617	1351	610	592		DATA2	1851	1798	580	95
	DATA3	931	1245	784	703		DATA3	1874	1587	631	41
	DATA4	823	990	490	707		DATA4	1596	1002	521	129
	DATA5	684	1429	617	923		DATA5	1791	1439	431	14
	DATA6	693	1401	745	588		DATA6	1628	1639	522	109
	DATA7		1193				DATA7		1470
	DATA8		1429				DATA8		1417
		TOTAL CTB + L5A						TOTAL CTB+ L5B						TOTAL CTB+ L6
		P3	P5	P14	P30			P3	P5	P14	P30			P3	P5	P14	P30
	DATA1	1637	2132	822	109		DATA1	395	269	249	173		DATA1	1000	622	372	352
	DATA2	1851	1798	580	95		DATA2	380	272	174	148		DATA2	1088	518	266	194
	DATA3	1874	1587	631	41		DATA3	454	221	213	324		DATA3	902	683	242	360
	DATA4	1596	1002	521	129		DATA4	516	285	270	199		DATA4	862	592	243	321
	DATA5	1791	1439	431	14		DATA5	482	349	171	256		DATA5	871	590	185	216
	DATA6	1628	1639	522	109		DATA6	547	289	187	240		DATA6	927	348	422	268
	DATA7		1470				DATA7		189				DATA7		501
	DATA8		1417				DATA8		330				DATA8		378

## Sheet: Fig2j-n
			L23	CTB/DAPI					L23	ABSOLUT
				P3	P5	P14	P30			P3	P5	P14	P30
			DATA1	69.7674	100	79.0698	60.4651		DATA1	46.3862	92.5353	53.5108	58.1703
			DATA2	72.093	93.0233	58.1395	65.1163		DATA2	49.1513	85.283	41.7848	40.5294
			DATA3	69.7674	97.6744	60.4651	60.4651		DATA3	63.764	67.8069	53.721	48.1692
			DATA4	76.7442	102.326	58.1395	58.1395		DATA4	56.3897	97.9074	33.589	48.46
			DATA5	67.4419	106.977	55.8139	53.4884		DATA5	46.8969	95.9791	42.2668	63.257
			DATA6	69.7674	102.326	51.1628	51.1628		DATA6	47.4862	81.726	51.0115	40.2608
			DATA7	72.093		58.1395	55.8139		DATA7		97.8834
			DATA8				62.7907
			DATA9				60.4651
			DATA10				65.1163
			DATA11				65.1163
			DATA12				60.4651
			L4	CTB/DAPI					L4	ABSOLUT
				P3	P5	P14	P30			P3	P5	P14	P30
			DATA1	107.393	105.058	67.704	4.66908		DATA1	104.908	136.597	52.6449	6.95612
			DATA2	116.731	88.7156	42.0232	4.66908		DATA2	118.594	115.22	37.1613	6.08571
			DATA3	116.731	105.058	49.0271	7.00362		DATA3	120.114	101.72	40.4273	2.6328
			DATA4	116.731	95.7195	37.3539	2.33454		DATA4	102.288	64.2338	33.3788	8.25262
			DATA5	114.396	98.0541	46.6924	0		DATA5	114.78	92.2016	27.6277	0.878054
			DATA6	116.731	107.393	51.3617	7.00362		DATA6	104.323	105.017	33.4341	6.9849
			DATA7	114.396		44.3578	4.66908		DATA7		94.2138
			DATA8				2.33454		DATA8		90.7969
			DATA9				4.66908
			DATA10				0
			DATA11				4.66908
			DATA12				2.33454
			L5A	CTB/DAPI					L5A	ABSOLUT
				P3	P5	P14	P30			P3	P5	P14	P30
			DATA1	135.593	88.1356	118.644	71.1864		DATA1	138.146	115.133	71.4821	85.9283
			DATA2	138.983	108.475	88.1356	77.9661		DATA2	155.236	103.819	72.4319	66.8477
			DATA3	142.373	105.085	77.9661	94.9153		DATA3	123.516	94.7176	90.8755	69.7021
			DATA4	145.763	101.695	94.9153	81.3559		DATA4	160.675	85.109	80.2558	77.2065
			DATA5	138.983	105.085	74.5763	81.3559		DATA5	118.341	95.8372	64.2931	74.8942
			DATA6	132.203	91.5254	81.3559	67.7966		DATA6	121.265	122.738	79.5127	90.0244
			DATA7	132.203		74.5763	77.9661		DATA7		89.6991
			DATA8				67.7966		DATA8		92.947
			DATA9				74.5763
			DATA10				77.9661
			DATA11				74.5763
			DATA12				71.1864
			L5B	CTB/DAPI					L5B	ABSOLUT
				P3	P5	P14	P30			P3	P5	P14	P30
			DATA1	188.235	94.1176	117.647	100		DATA1	143.364	97.5092	90.4153	62.6329
			DATA2	164.706	88.2353	100	94.1176		DATA2	138.068	98.5716	63.1114	53.6241
			DATA3	188.235	117.647	88.2353	100		DATA3	164.639	80.1702	77.2883	117.73
			DATA4	229.412	76.4706	123.529	105.882		DATA4	187.336	103.496	98.094	72.1867
			DATA5	200	117.647	94.1176	88.2353		DATA5	174.943	126.82	61.8961	92.8504
			DATA6	170.588	111.765	58.8235	58.8235		DATA6	198.515	104.759	67.9367	86.9769
			DATA7	176.471		94.1176	94.1176		DATA7		68.7528
			DATA8				76.4706		DATA8		119.921
			DATA9				100
			DATA10				111.765
			DATA11				123.529
			DATA12				111.765
			L6	CTB/DAPI					L6	ABSOLUT
				P3	P5	P14	P30			P3	P5	P14	P30
			DATA1	204.02	84.0084	42.0042	54.0054		DATA1	189.085	117.564	70.4205	66.5604
			DATA2	192.019	84.0084	78.0078	42.0042		DATA2	205.725	97.8553	50.2776	36.6749
			DATA3	138.014	84.0084	84.0084	66.0066		DATA3	170.621	129.119	45.782	68.1523
			DATA4	162.016	132.013	54.0054	60.006		DATA4	163.065	111.948	45.8892	60.6987
			DATA5	210.021	90.009	60.006	30.003		DATA5	183.602	111.531	35.059	40.859
			DATA6	168.017	126.013	48.0048	48.0048		DATA6	175.221	65.7744	79.8554	50.648
			DATA7	126.013		66.0066	42.0042		DATA7		94.8176
			DATA8				54.0054		DATA8		71.3903
			DATA9				54.0054
			DATA10				66.0066
			DATA11				84.0084
			DATA12				78.0078
			L23	CTB/DAPI					L23	ABSOLUT
				P3	P5	P14	P30			P3	P5	P14	P30
			DATA1	69.7674	100	79.0698	60.4651		DATA1	46.3862	92.5353	53.5108	58.1703
			DATA2	72.093	93.0233	58.1395	65.1163		DATA2	49.1513	85.283	41.7848	40.5294
			DATA3	69.7674	97.6744	60.4651	60.4651		DATA3	63.764	67.8069	53.721	48.1692
			DATA4	76.7442	102.326	58.1395	58.1395		DATA4	56.3897	97.9074	33.589	48.46
			DATA5	67.4419	106.977	55.8139	53.4884		DATA5	46.8969	95.9791	42.2668	63.257
			DATA6	69.7674	102.326	51.1628	51.1628		DATA6	47.4862	81.726	51.0115	40.2608
			DATA7	72.093		58.1395	55.8139		DATA7		97.8834
			DATA8				62.7907
			DATA9				60.4651
			DATA10				65.1163
			DATA11				65.1163
			DATA12				60.4651
			L4	CTB/DAPI					L4	ABSOLUT
				P3	P5	P14	P30			P3	P5	P14	P30
			DATA1	107.393	105.058	67.704	4.66908		DATA1	104.908	136.597	52.6449	6.95612
			DATA2	116.731	88.7156	42.0232	4.66908		DATA2	118.594	115.22	37.1613	6.08571
			DATA3	116.731	105.058	49.0271	7.00362		DATA3	120.114	101.72	40.4273	2.6328
			DATA4	116.731	95.7195	37.3539	2.33454		DATA4	102.288	64.2338	33.3788	8.25262
			DATA5	114.396	98.0541	46.6924	0		DATA5	114.78	92.2016	27.6277	0.878054
			DATA6	116.731	107.393	51.3617	7.00362		DATA6	104.323	105.017	33.4341	6.9849
			DATA7	114.396		44.3578	4.66908		DATA7		94.2138
			DATA8				2.33454		DATA8		90.7969
			DATA9				4.66908
			DATA10				0
			DATA11				4.66908
			DATA12				2.33454
			L5A	CTB/DAPI					L5A	ABSOLUT
				P3	P5	P14	P30			P3	P5	P14	P30
			DATA1	135.593	88.1356	118.644	71.1864		DATA1	138.146	115.133	71.4821	85.9283
			DATA2	138.983	108.475	88.1356	77.9661		DATA2	155.236	103.819	72.4319	66.8477
			DATA3	142.373	105.085	77.9661	94.9153		DATA3	123.516	94.7176	90.8755	69.7021
			DATA4	145.763	101.695	94.9153	81.3559		DATA4	160.675	85.109	80.2558	77.2065
			DATA5	138.983	105.085	74.5763	81.3559		DATA5	118.341	95.8372	64.2931	74.8942
			DATA6	132.203	91.5254	81.3559	67.7966		DATA6	121.265	122.738	79.5127	90.0244
			DATA7	132.203		74.5763	77.9661		DATA7		89.6991
			DATA8				67.7966		DATA8		92.947
			DATA9				74.5763
			DATA10				77.9661
			DATA11				74.5763
			DATA12				71.1864
			L5B	CTB/DAPI					L5B	ABSOLUT
				P3	P5	P14	P30			P3	P5	P14	P30
			DATA1	188.235	94.1176	117.647	100		DATA1	143.364	97.5092	90.4153	62.6329
			DATA2	164.706	88.2353	100	94.1176		DATA2	138.068	98.5716	63.1114	53.6241
			DATA3	188.235	117.647	88.2353	100		DATA3	164.639	80.1702	77.2883	117.73
			DATA4	229.412	76.4706	123.529	105.882		DATA4	187.336	103.496	98.094	72.1867
			DATA5	200	117.647	94.1176	88.2353		DATA5	174.943	126.82	61.8961	92.8504
			DATA6	170.588	111.765	58.8235	58.8235		DATA6	198.515	104.759	67.9367	86.9769
			DATA7	176.471		94.1176	94.1176		DATA7		68.7528
			DATA8				76.4706		DATA8		119.921
			DATA9				100
			DATA10				111.765
			DATA11				123.529
			DATA12				111.765
			L6	CTB/DAPI					L6	ABSOLUT
				P3	P5	P14	P30			P3	P5	P14	P30
			DATA1	204.02	84.0084	42.0042	54.0054		DATA1	189.085	117.564	70.4205	66.5604
			DATA2	192.019	84.0084	78.0078	42.0042		DATA2	205.725	97.8553	50.2776	36.6749
			DATA3	138.014	84.0084	84.0084	66.0066		DATA3	170.621	129.119	45.782	68.1523
			DATA4	162.016	132.013	54.0054	60.006		DATA4	163.065	111.948	45.8892	60.6987
			DATA5	210.021	90.009	60.006	30.003		DATA5	183.602	111.531	35.059	40.859
			DATA6	168.017	126.013	48.0048	48.0048		DATA6	175.221	65.7744	79.8554	50.648
			DATA7	126.013		66.0066	42.0042		DATA7		94.8176
			DATA8				54.0054		DATA8		71.3903
			DATA9				54.0054
			DATA10				66.0066
			DATA11				84.0084
			DATA12				78.0078

## Sheet: Fig 2p
		647- over 555+
			L2/3	L4	L5A	L5B	L6
		DATA1	52	95	16	8	36
		DATA2	47	96	9	11	45
		DATA3	48	92	15	13	41
		DATA4	46	93	14	8	31
		DATA5	54	94	17	18	42
		DATA6	45	94	13	10	33

## Sheet: Fig 2q
		% Ref CTB+/DAPI							% Ref in same brain dual inj							% Ref Absolut CTB+
			L2/3	L4	L5A	L5B	L6			L2/3	L4	L5A	L5B	L6			L2/3	L4	L5A	L5B	L6
		DATA1	39.5349	95.3309	28.8136	0	45.9946		DATA1	52	95	16	8	36		DATA1	41.8297	93.0439	14.0716	37.3671	33.442
		DATA2	34.8837	95.3309	22.0339	5.88235	57.9958		DATA2	47	96	9	11	45		DATA2	59.4706	93.9143	33.1523	46.3759	63.3175
		DATA3	39.5349	92.9964	5.08475	0	33.9934		DATA3	48	92	15	13	41		DATA3	51.8308	97.3672	30.2979	-17.7302	31.9293
		DATA4	41.8605	97.6655	18.6441	-5.88235	39.994		DATA4	46	93	14	8	31		DATA4	51.54	91.7474	22.7934	27.8133	39.3037
		DATA5	46.5116	100	18.6441	11.7647	69.997		DATA5	54	94	17	18	42		DATA5	36.743	99.1219	25.1058	7.14964	59.1576
		DATA6	48.8372	92.9964	32.2034	41.1765	51.9952		DATA6	45	94	13	10	33		DATA6	59.7392	93.0151	9.97563	13.0231	49.3252
		DATA7	44.1861	95.3309	22.0339	5.88235	57.9958
		DATA8	37.2093	97.6655	32.2034	23.5294	45.9946
		DATA9	39.5349	95.3309	25.4237	0	45.9946
		DATA10	34.8837	100	22.0339	-11.7647	33.9934
		DATA11	34.8837	95.3309	25.4237	-23.5294	15.9916
		DATA12	39.5349	97.6655	28.8136	-11.7647	21.9922

[truncated: 41 more sheets: Fig 3d, Fig 3f, Fig 3k, Fig 3n, Fig4c, Fig 4 g-h, Fig 5c, Fig5i, Fig5j, Fig5m, Fig 6e, Fig6i, Fig6j, Fig 7g, Fig 7 h, Fig 7i, Fig 7j, Fig 7k  , Fig 7l, Fig 7o …]
